# Supplementary material for: Characterization of Botanical Origin of Italian Honey by Carbohydrate Composition and Volatile Organic Compounds (VOCs)
Source: Foods. 2022 Aug 13;11(16):2441. doi: 10.3390/foods11162441 (PMC9407073; doi:10.3390/foods11162441)
Supplement: Supplementary file 1 [file foods-11-02441-s001.zip]

Archive with 1 entries (1 files):
- foods-1820003-supplementary.pdf
